# Supplementary material for: Challenges and potential improvements in the Accreditation Standards of the Korean Institute of Medical Education and Evaluation 2019 (ASK2019) derived through meta-evaluation: a cross-sectional study
Source: J Educ Eval Health Prof. 2024 Apr 2;21:8. doi: 10.3352/jeehp.2024.21.8 (PMC11108703; doi:10.3352/jeehp.2024.21.8)
Supplement: Supplementary file 1 [file jeehp-21-08-dataset1.xlsx]

## Sheet: 자체평가위원 
	Basic	Information
순번	소재지	질향상위한 필요정도	발전기여정도	신뢰성	공정성	객관성	기본기준 적합성	우수기준적합성	기준의 명료성	실현가능성	자체평가	방문 평가	최종평가	중간평가	방문평가투입 인력 적절성	방문평가비용적절성	방평전문성	최종보고서 충실성
1	3	4	5	4	4	4	3.36364	4	3	4	4	4	4	4	4	4	4	5
2	3	5	5	5	5	4	3.5	2	2	4	5	5	4	4	5	4	3	4
3	3	4	4	4	2	2	4.96296	1	3	2	5	2	2	2	5	5	4	4
4	3	3	4	3	3	2	2.2	2	2	2	3	3	2	3	3	3	2	4
5	3	5	5	4	4	3	2.46667	4	3	2	5	4	4	5	2	4	4	4
6	3	4	4	3	3	3	4.85714	4	4	4	5	4	4	4	4	4	4	5
7	3	5	4	4	4	3	4.33333	3	3	3	5	4	5	4	4	4	4	5
8	3	4	4	4	4	4	4.06667	2	3	3	4	4	4	4	2	3	3	4
9	3	4	4	5	5	5	4.28571	2	3	2	4	5	5	5	2	2	5	5
10	3	4	4	4	4	3	4	2	3	4	4	5	5	4	4	4	5	4
11	3	4	3	4	3	3	3	2	1	2	4	3	3	5	3	4	5	4
12	1	5	5	5	5	5	3	6	4	4	5	5	5	5	3	3	5	5
13	1	4	4	3	3	3	5.78723	3	4	3	5	3	4	2	2	2	3	4
14	1	4	3	4	5	2	4.78571	3	2	3	4	3	3	4	2	4	3	3
15	1	5	5	5	3	2	3.4359	4	1	4	5	5	4	3	2	3	3	5
16	1	2	2	2	2	2	3.03497	1	2	2	1	1	1	1	2	2	4	5
17	1	4	4	5	5	5	2.85714	4	4	4	4	3	4	4	4	4	3	3
18	1	5	4	5	5	3	4	4	2	2	5	4	6	3	5	5	4	5
19	10	5	5	5	5	5	3.22222	4	3	5	5	5	5	2	5	5	5	5
20	10	3	4	3	4	3	2.5	3	4	3	4	5	4	4	4	4	4	5
21	11	4	4	5	5	5	4.92857	4	5	4	5	5	5	5	5	4	5	5
22	11	4	5	5	6	5	2.77778	3	4	5	4	5	5	4	3	3	4	5
23	11	5	5	5	5	5	2.88889	1	3	1	4	5	5	4	4	3	5	4
24	1	5	5	5	5	5	2.88889	5	2	2	5	5	5	5	5	5	6	4
25	1	5	5	5	5	5	2.35714	2	3	4	5	5	5	4	5	5	5	5
26	1	5	5	4	5	4	4	3	3	4	4	5	5	5	3	4	5	5
27	5	5	5	4	4	5	4.78621	4	2	4	4	5	4	4	5	5	3	4
28	5	5	5	5	5	5	3.6	2	3	4	4	5	4	5	4	4	4	5
29	3	5	5	5	5	5	3.9434	2	4	2	5	5	5	5	5	5	4	5
30	3	3	3	4	4	4	2.92857	2	3	3	4	4	4	4	4	4	4	3
31	16	5	6	6	6	6	4.36364	3	3	3	6	6	5	5	5	4	5	5
32	16	2	2	4	3	2	3	2	2	2	4	3	4	3	3	3	4	3
33	3	5	5	5	5	5	3.66667	5	1	4	5	3	5	5	3	3	5	4
34	3	4	4	3	4	4	4.78621	6	4	3	3	4	4	4	4	3	3	4
35	3	4	4	4	4	3	2.87586	4	3	4	4	4	4	4	5	5	4	4
36	3	5	4	4	4	4	5.66667	4	4	4	3	4	5	4	3	4	4	4
37	2	5	5	3	5	3	3.66667	3	3	4	5	4	3	3	4	4	4	4
38	2	4	5	5	4	4	5.76923	2	4	4	5	4	4	4	4	4	4	5
39	2	5	4	4	4	4	2.5	3	2	2	4	4	4	4	4	4	5	4
40	2	5	5	4	5	4	2.81818	1	2	4	4	4	4	4	5	5	5	5
41	16	5	4	5	5	6	2.73103	3	2	2	4	5	5	4	4	4	5	5
42	9	5	5	4	4	4	3.71034	4	3	4	4	4	4	3	4	3	5	4
43	10	3	4	3	3	3	2.34	2	2	3	6	3	4	4	3	4	5	4
44	10	6	4	6	4	4	5.42647	2	5	5	5	6	5	4	6	4	5	4
45	1	5	5	2	5	5	4.96667	6	5	3	5	4	5	3	5	5	3	6
46	5	5	5	4	5	4	3.73333	3	3	4	5	4	5	5	5	5	5	5
47	5	4	5	3	4	4	3.07407	2	2	3	3	4	4	3	3	3	3	3
48	1	4	4	4	4	4	3.90845	2	3	3	3	4	4	4	1	1	4	4
49	4	3	4	4	4	4	3.11724	3	2	4	4	4	4	4	4	4	4	4
50	14	5	4	5	5	5	3.14754	3	4	4	5	5	5	4	4	3	5	5
51	14	5	3	5	5	5	2.66667	3	3	3	5	5	5	3	4	4	5	5
52	14	5	4	5	5	5	3.86667	3	4	4	5	5	5	4	4	3	5	5
53	14	5	5	5	5	5	5.28571	4	5	5	5	5	6	5	5	5	5	4
54	14	5	5	5	5	5	3.5	2	4	3	4	4	4	4	4	4	4	4
55	14	4	5	5	5	5	5	5	4	2	3	5	4	4	4	4	5	4
56	14	5	5	5	5	5	3.25926	4	5	5	5	5	5	5	4	4	4	6
57	14	4	4	5	5	5	4.71429	2	5	4	4	5	4	4	5	4	4	5
58	14	5	5	5	4	5	5	3	3	4	4	5	5	4	4	5	5	6
59	14	4	4	4	4	4	3.16667	3	4	4	4	4	4	4	4	3	5	5
60	14	5	4	5	5	5	4.42857	2	3	4	5	5	5	4	4	3	5	5
61	14	5	4	5	5	5	2.90909	2	3	4	5	5	4	4	4	4	5	5
62	14	5	5	5	5	2	2.45455	1	4	2	5	3	5	5	5	5	3	2
63	14	4	4	4	4	4	3.32143	4	4	4	4	4	4	4	4	4	4	5
64	14	5	4	5	5	5	3.92593	4	4	4	5	5	5	4	4	4	5	5
65	13	5	5	3	3	3	4.5	3	5	5	4	5	5	5	5	5	4	5
66	13	4	4	4	4	4	3.78571	4	5	4	4	4	5	5	2	3	4	4
67	13	2	2	3	3	3	1.55556	1	1	2	4	3	3	3	2	3	3	4
68	13	4	4	4	4	4	4.22222	5	4	4	4	4	4	3	3	3	4	4
69	13	5	4	4	5	5	4.92857	5	4	4	5	5	5	5	5	5	5	5
70	13	5	5	5	5	5	5.13333	4	4	3	5	5	5	5	5	5	5	5
71	13	4	5	5	5	5	4.90909	3	4	5	5	5	5	5	5	5	5	6
72	13	5	5	5	5	5	3.2	3	3	2	5	5	4	4	5	5	5	4
73	13	4	5	3	4	2	4.45455	1	2	2	5	4	4	4	2	2	2	4
74	13	4	3	3	4	3	4.63636	2	4	4	4	4	5	5	3	3	3	4
75	9	5	4	3	4	4	3.63333	2	3	4	3	4	5	4	3	3	4	5
76	9	5	5	3	3	2	3.54545	2	3	3	5	3	4	5	3	2	2	4
77	9	4	4	4	3	3	3.73333	4	3	3	3	4	4	4	3	3	4	3
78	5	5	4	5	5	4	4.17483	2	3	3	4	4	4	4	4	4	4	4
79	5	5	5	4	4	3	4	3	3	3	4	3	3	5	4	3	4	4
80	11	5	5	4	4	3	3.14286	4	4	4	4	4	5	5	4	4	4	5
81	11	6	6	5	5	4	2.3	3	4	3	5	5	5	4	4	4	5	5
82	10	5	4	5	5	4	2.55556	5	4	3	3	4	4	4	3	3	5	4
83	10	5	5	5	5	5	3.33333	4	4	5	5	5	5	5	5	4	5	5
84	10	4	3	4	4	4	1.66667	4	2	3	4	3	4	4	3	3	4	5
85	10	6	5	6	6	5	4.08	2	2	4	5	5	4	2	2	1	5	4
86	10	5	5	5	5	5	3.4069	5	4	4	1	5	5	5	4	4	5	5
87	10	4	4	4	4	4	4.14286	3	3	4	4	4	4	4	4	4	4	5
88	10	5	5	4	4	5	3.7561	2	4	4	4	3	3	4	3	4	4	5
89	10	4	4	4	4	4	4.36364	3	4	3	4	3	4	4	3	4	4	4
90	10	5	4	5	5	4	4.66667	2	5	4	5	5	5	5	5	5	5	5
91	1	6	5	2	2	1	4.12414	2	3	2	4	5	4	3	3	5	2	5
92	4	5	6	5	4	4	4.20567	4	4	4	5	5	4	4	4	4	5	5
93	1	4	4	5	5	5	2.11111	3	3	5	4	3	3	3	3	4	4	4
94	1	3	3	4	4	3	4.57143	2	3	3	4	3	3	4	2	2	4	5
95	1	4	4	3	3	1	4	1	2	3	5	5	4	2	4	6	4	3
96	1	5	4	6	6	6	3.48148	2	3	4	4	5	5	5	6	5	5	4
97	1	5	5	4	3	3	2.29032	4	2	4	4	3	4	4	3	3	3	4
98	1	5	4	5	5	5	4.92857	2	5	3	5	4	4	4	4	4	4	5
99	1	5	5	4	4	4	4	4	4	3	5	5	5	5	3	3	3	4
100	12	6	6	6	4	3	5.30345	2	3	5	6	6	6	6	5	5	4	4
101	2	5	5	4	4	4	4	4	4	4	4	4	4	4	3	3	4	5
102	9	5	4	4	4	3	4.11111	4	3	2	5	4	4	4	4	3	3	5
103	2	5	5	4	4	4	4.14815	5	3	5	5	4	4	4	5	3	5	4
104	2	5	5	2	2	2	1.45455	1	2	1	5	2	2	2	2	3	2	5
105	2	5	5	5	5	5	4.11111	5	2	4	5	5	4	4	3	4	4	2
106	17	5	5	5	5	5	3.25	4	4	5	4	4	4	4	4	2	4	4
107	6	4	5	5	5	5	3.33333	3	3	4	4	5	3	3	4	3	5	4
108	6	6	6	5	5	4	4.5	5	5	5	5	6	5	5	4	4	5	5
109	6	5	5	5	5	5	2	2	4	4	5	4	5	5	4	4	4	5
110	6	5	5	5	5	5	3.63636	6	4	4	4	4	4	4	3	4	5	4
111	6	5	5	5	5	5	4.2	3	4	5	5	4	4	4	4	4	4	4
112	6	6	6	4	4	4	4.81818	3	3	3	5	5	4	4	4	4	5	5
113	1	4	4	4	4	3	3.91034	2	3	3	4	5	5	4	4	3	4	4
114	2	3	3	1	1	1	4.72727	3	1	2	4	1	1	1	4	3	1	3
115	2	5	5	5	5	5	3.62069	2	2	2	4	5	5	5	2	2	4	4
116	2	3	3	2	3	2	2.27273	2	3	2	3	3	3	3	2	3	4	4
117	2	4	4	4	4	4	4.86667	1	4	4	4	4	4	4	5	5	4	4
118	2	6	5	5	5	5	4.35714	6	5	5	5	5	5	5	2	2	5	6
119	2	4	4	4	4	4	4.06667	2	4	3	2	4	4	4	2	2	3	3
120	2	5	5	3	3	3	4	4	4	4	5	5	5	5	4	4	4	5
121	2	5	5	4	5	4	4	4	4	5	4	5	5	4	5	5	5	4
122	1	5	3	5	5	3	4.70588	4	4	4	5	5	4	3	4	5	5	5
123	5	5	6	6	5	5	3.92	3	4	4	5	5	6	4	5	4	5	5
124	2	5	5	6	5	4	4	3	4	5	4	4	5	6	3	2	5	5
125	1	4	3	4	3	2	3.5931	2	3	3	5	4	3	3	2	3	4	4
126	1	4	4	4	5	4	3.73333	4	3	3	3	4	5	3	4	4	4	4
127	1	3	3	3	3	4	3.75	3	3	3	4	4	3	3	3	3	5	3
128	1	5	5	6	5	5	4.42857	3	4	3	4	5	5	5	5	4	5	5
129	4	6	6	6	5	6	4.85185	4	5	4	4	5	5	5	4	5	6	4
130	4	5	3	5	5	5	5	4	4	4	4	5	5	5	3	3	5	5
131	2	4	5	4	4	3	4.5	2	2	4	5	5	5	5	2	2	4	3
132	2	6	6	4	3	3	4.9	4	4	5	5	5	5	5	3	3	3	4
133	2	5	5	4	3	3	4.2963	4	2	2	4	4	4	4	4	5	4	5
134	2	4	4	3	2	4	3.27273	3	2	2	4	4	3	4	3	3	3	4
135	2	5	5	4	4	5	3.78571	3	4	3	5	4	5	5	4	3	4	5
136	2	4	4	4	5	5	3.36364	3	3	3	4	5	4	4	4	4	4	4
137	2	3	3	4	4	4	3.33333	3	3	4	4	4	4	4	3	3	3	3
138	2	4	4	4	4	4	1.42857	3	2	2	5	5	5	5	4	4	4	4
139	2	4	3	4	4	1	2.5	2	2	2	4	4	3	3	2	2	3	4
140	2	5	5	5	5	5	3	5	5	3	5	5	5	5	5	5	5	4
141	2	5	5	5	4	4	4.09091	4	3	4	4	4	4	4	4	4	5	5
142	2	2	3	2	2	2	3.36364	1	2	2	5	4	3	4	3	3	3	5
143	2	4	4	4	3	4	3	3	4	2	5	4	3	3	4	4	3	3
144	2	5	5	5	5	5	3.85714	4	5	3	5	5	5	5	3	3	5	4
145	2	5	5	5	2	4	5	2	3	3	5	3	4	4	5	5	4	6
146	2	4	4	4	3	3	4.5	3	4	4	5	3	3	3	4	3	4	4
147	2	4	5	4	4	4	4	1	3	4	5	4	4	4	4	4	4	5
148	2	4	5	4	4	4	3.72727	5	3	3	3	4	4	4	3	3	5	4
149	2	4	4	5	5	5	4.35714	4	1	3	4	4	4	4	5	5	4	3
150	2	5	5	4	4	4	5.69231	4	5	5	5	5	5	5	4	4	4	4
151	2	5	5	5	4	5	3.13793	1	3	3	4	3	4	3	4	5	4	4
152	2	5	5	3	3	3	2	2	2	3	4	4	4	4	4	3	4	4
153	3	5	4	4	4	4	3.33333	3	2	3	4	4	4	4	3	4	5	4
154	3	5	5	5	5	5	3.27273	3	4	3	5	4	5	5	5	5	5	5
155	3	5	6	5	5	5	3.75	5	4	5	5	5	5	5	3	3	5	5
156	15	5	2	3	3	2	3.75	1	2	2	1	4	4	2	3	3	5	4
157	1	4	4	3	4	4	5	4	5	4	4	3	4	4	3	3	3	5
158	1	3	3	3	3	3	3.875	2	4	4	3	3	3	3	4	3	5	6
159	13	5	5	5	5	5	3.33333	4	3	3	3	5	6	5	4	3	3	5
160	13	5	3	4	4	4	4.92857	3	4	4	2	4	4	4	3	3	4	4
161	13	6	5	5	5	5	3.53333	5	4	3	4	5	5	5	4	4	5	4
162	13	5	4	5	5	5	2.33333	3	3	3	5	5	5	5	2	4	5	6
163	13	5	5	5	5	5	4	4	3	4	4	4	4	4	3	3	5	4
164	13	5	5	6	6	6	5.20879	2	5	4	5	6	6	5	5	5	6	6
165	13	4	4	5	5	5	5	4	5	5	4	4	4	4	5	5	5	5
166	13	5	5	5	3	2	2.44828	1	3	2	5	5	5	1	4	4	3	3
167	13	5	5	5	5	5	2.44	2	2	1	5	5	5	5	5	5	5	2
168	13	5	5	4	4	4	3.3	4	3	3	5	5	5	5	5	5	5	5
169	13	4	4	5	5	5	3.81818	3	4	3	4	4	4	4	3	3	4	4
170	13	5	4	5	5	5	4.57143	4	4	4	5	5	5	5	5	5	5	5
171	1	4	4	4	4	4	4.22069	3	2	4	4	4	4	4	4	4	4	4
172	12	5	5	5	5	5	4	2	3	4	5	5	5	4	3	3	4	4

## Sheet: 방문평가
순번	소재지	질향상위한 필요정도	우수기준적합성	기준의 명료성	실현가능성	방문평가투입 인력 적절성	방문평가비용적절성	방평전문성	최종보고서 충실성
1	5	4	3	1	2	3	3	2	3
2	2	6	4	2	4	3	4	5	5
3	10	6	1	2	2	3	3	2	3
4	2	6	2	2	4	4	4	5	4
5	3	6	4	2	4	3	3	5	5
6	5	4	3	3	3	4	4	4	5
7	1	5	3	3	3	4	5	4	4
8	10	6	2	4	4	5	4	6	5
9	3	6	3	4	4	5	2	5	5
10	12	5	6	4	4	5	5	5	5
11	3	4	3	4	3	3	4	3	4
12	2	6	3	4	5	6	5	5	5
13	1	6	4	4	5	5	4	5	5
14	4	5	5	4	5	4	4	5	5
15	1	6	2	4	4	4	1	4	5
16	17	5	5	4	4	5	2	5	5
17	3	6	3	4	4	6	5	4	5
18	11	3	5	4	4	5	4	5	6
19	1	5	5	5	5	5	5	5	5
20	1	6	3	5	5	4	3	5	6
21	5	6	5	5	5	6	2	6	6
22	13	6	5	5	6	6	6	6	5
23	1	6	3	5	4	4	3	5	6
24	9	6	4	5	5	3	5	4	5
25	10	6	4	5	4	4	4	4	5
26	1	5	3	3	4	4	2	4	5
27	10	5	3	3	4	5	2	4	5
28	9	6	4	4	5	5	3	4	5

## Sheet: 행정직원 
연번	소재지	질향상위한 필요정도	신뢰성	연번	공정성	연번	객관성	연번	실현가능성	연번	자체평가	연번	방문 평가	연번	최종평가	연번	중간평가
1	5	6	5	3	5	3	4	3	5	3	5	3	6	3	6	3	5
2	5	5	5	3	5	3	5	3	3	3	5	3	5	3	5	3	5
3	5	3	5	3	5	3	5	3	4	3	4	3	4	3	4	3	3
4	5	5	5	3	5	3	4	3	4	3	5	3	4	3	5	3	5
5	2	4	4	3	4	3	4	3	4	3	5	3	5	3	5	3	5
6	2	5	5	3	5	3	5	3	5	3	5	3	5	3	5	3	5
7	2	4	5	3	5	3	5	3	4	3	5	3	5	3	5	3	4
8	2	5	5	3	5	3	5	3	5	3	5	3	6	3	5	3	5
9	2	6	5	3	5	3	5	3	4	3	5	3	3	3	5	3	2
10	10	5	5	3	5	3	5	3	4	3	5	3	5	3	5	3	5
11	1	6	6	3	6	3	6	3	6	3	6	3	6	3	6	3	5
12	10	3	3	3	3	3	3	3	3	3	3	3	3	3	3	3	3
13	1	6	5	3	5	3	5	3	6	3	5	3	5	3	5	3	5
14	10	5	5	3	5	3	5	3	4	3	5	3	5	3	5	3	5
15	10	4	5	3	5	3	5	3	4	3	5	3	5	3	5	3	5
16	10	5	5	3	5	3	5	3	4	3	5	3	5	3	5	3	5
17	11	6	5	3	5	3	5	3	4	3	5	3	5	3	5	3	5
18	10	5	4	3	4	3	3	3	4	3	4	3	4	3	4	3	2
19	11	5	5	3	3	3	3	3	4	3	4	3	5	3	5	3	3
20	11	3	4	3	4	3	4	3	3	3	3	3	3	3	4	3	3
21	3	6	5	3	5	3	5	3	5	3	5	3	5	3	5	3	5
22	3	6	5	3	5	3	5	3	5	3	5	3	5	3	5	3	5
23	11	6	6	3	5	3	5	3	5	3	5	3	6	3	5	3	4
24	1	4	4	3	4	3	4	3	3	3	4	3	4	3	4	3	3
25	4	5	5	3	5	3	5	3	4	3	6	3	5	3	5	3	5
26	1	5	5	3	5	3	5	3	5	3	5	3	5	3	5	3	5
27	5	5	6	3	3	3	5	3	5	3	6	3	5	3	5	3	5
28	2	5	4	3	4	3	4	3	5	3	4	3	4	3	4	3	4
29	2	3	4	3	4	3	4	3	4	3	4	3	4	3	4	3	4
30	2	5	4	3	4	3	4	3	5	3	5	3	4	3	4	3	4
31	2	4	3	3	4	3	4	3	4	3	4	3	4	3	4	3	4
32	5	5	4	3	3	3	4	3	3	3	5	3	5	3	5	3	5
33	5	5	4	3	3	3	4	3	5	3	3	3	5	3	4	3	3
34	5	6	5	3	5	3	5	3	4	3	4	3	5	3	5	3	4
35	10	6	5	3	5	3	5	3	5	3	6	3	3	3	5	3	2
36	2	4	5	3	5	3	5	3	4	3	5	3	5	3	5	3	5
37	1	4	5	3	5	3	5	3	5	3	5	3	5	3	5	3	5
38	11	3	3	3	3	3	4	3	3	3	4	3	4	3	4	3	4
39	11	4	3	3	4	3	2	3	4	3	4	3	2	3	3	3	3
40	13	5	5	3	5	3	5	3	5	3	5	3	5	3	5	3	5
41	11	5	5	3	5	3	5	3	5	3	5	3	5	3	5	3	5
42	1	6	5	3	4	3	4	3	4	3	4	3	5	3	5	3	3
43	9	3	3	3	4	3	4	3	4	3	4	3	4	3	4	3	4
44	9	4	4	3	4	3	4	3	4	3	4	3	4	3	4	3	4
45	9	4	4	3	4	3	4	3	4	3	3	3	4	3	4	3	4
46	9	4	4	3	3	3	5	3	4	3	3	3	5	3	4	3	4
47	2	5	6	3	5	3	5	3	5	3	5	3	5	3	5	3	4
48	3	5	5	3	5	3	5	3	4	3	5	3	5	3	5	3	5
49	1	5	5	3	5	3	5	3	5	3	6	3	5	3	5	3	4
50	3	5	4	3	3	3	5	3	4	3	5	3	5	3	5	3	5
51	1	5	5	3	5	3	5	3	5	3	6	3	5	3	5	3	5
52	1	5	5	3	5	3	5	3	5	3	4	3	5	3	5	3	5
53	1	6	5	3	4	3	4	3	4	3	5	3	4	3	5	3	3
54	14	5	5	3	5	3	5	3	5	3	5	3	3	3	5	3	5
55	14	5	5	3	5	3	5	3	5	3	5	3	4	3	5	3	5
56	14	5	5	3	5	3	5	3	5	3	5	3	5	3	5	3	5
57	14	4	4	3	4	3	4	3	4	3	4	3	4	3	4	3	4
58	14	6	5	3	5	3	5	3	6	3	5	3	5	3	5	3	5
59	11	4	4	3	4	3	4	3	3	3	4	3	4	3	4	3	4
60	4	5	5	3	5	3	5	3	4	3	5	3	5	3	5	3	4
61	4	5	5	3	5	3	5	3	4	3	5	3	5	3	5	3	4
62	4	5	6	3	6	3	6	3	5	3	5	3	5	3	5	3	5
63	4	5	5	3	5	3	5	3	4	3	5	3	5	3	5	3	5

## Sheet: 일반교수
순번	소재지	발전기여정도
1	5	4
2	5	6
3	5	6
4	2	3
5	2	4
6	2	6
7	2	5
8	2	6
9	2	5
10	2	4
11	2	5
12	2	4
13	2	4
14	2	4
15	5	4
16	10	5
17	1	5
18	4	5
19	10	5
20	9	3
21	3	2
22	1	4
23	12	1
24	10	4
25	12	3
26	12	4
27	16	4
28	11	4
29	1	5
30	6	5
31	11	5
32	12	4
33	15	4
34	17	5
35	2	4
36	9	5
37	16	4
38	1	6
39	2	5
40	10	3
41	1	3
42	13	4
43	9	4
44	9	4
45	9	5
46	9	5
47	9	3
48	9	4
49	9	5
50	9	5
51	9	4
52	9	5
53	3	4
54	3	4
55	3	5
56	3	5
57	11	3
58	14	4
59	14	5
60	14	5
61	14	4
62	14	4
63	4	5
64	1	4
65	1	2
66	1	4
67	1	3
68	1	3
69	1	5

## Sheet: 비교 
연번	질향상위한 필요정도	연번	발전기여정도	연번	신뢰성	연번	공정성	연번	객관성	연번	기본기준 적합성	연번	우수기준적합성	연번	기준의 명료성	연번	실현가능성	연번	자체평가	연번	방문 평가	연번	최종평가	연번	중간평가	연번	방문평가투입 인력 적절성	연번	방문평가비용적절성	연번	방평전문성	연번	최종보고서 충실성
1	4	1	5	1	4	1	4	1	4	1	3.36364	1	4	1	3	1	4	1	4	1	4	1	4	1	4	1	4	1	4	1	4	1	5
1	5	1	5	1	5	1	5	1	4	1	3.5	1	2	1	2	1	4	1	5	1	5	1	4	1	4	1	5	1	4	1	3	1	4
1	4	1	4	1	4	1	2	1	2	1	4.96296	1	1	1	3	1	2	1	5	1	2	1	2	1	2	1	5	1	5	1	4	1	4
1	3	1	4	1	3	1	3	1	2	1	2.2	1	2	1	2	1	2	1	3	1	3	1	2	1	3	1	3	1	3	1	2	1	4
1	5	1	5	1	4	1	4	1	3	1	2.46667	1	4	1	3	1	2	1	5	1	4	1	4	1	5	1	2	1	4	1	4	1	4
1	4	1	4	1	3	1	3	1	3	1	4.85714	1	4	1	4	1	4	1	5	1	4	1	4	1	4	1	4	1	4	1	4	1	5
1	5	1	4	1	4	1	4	1	3	1	4.33333	1	3	1	3	1	3	1	5	1	4	1	5	1	4	1	4	1	4	1	4	1	5
1	4	1	4	1	4	1	4	1	4	1	4.06667	1	2	1	3	1	3	1	4	1	4	1	4	1	4	1	2	1	3	1	3	1	4
1	4	1	4	1	5	1	5	1	5	1	4.28571	1	2	1	3	1	2	1	4	1	5	1	5	1	5	1	2	1	2	1	5	1	5
1	4	1	4	1	4	1	4	1	3	1	4	1	2	1	3	1	4	1	4	1	5	1	5	1	4	1	4	1	4	1	5	1	4
1	4	1	3	1	4	1	3	1	3	1	3	1	2	1	1	1	2	1	4	1	3	1	3	1	5	1	3	1	4	1	5	1	4
1	5	1	5	1	5	1	5	1	5	1	3	1	6	1	4	1	4	1	5	1	5	1	5	1	5	1	3	1	3	1	5	1	5
1	4	1	4	1	3	1	3	1	3	1	5.78723	1	3	1	4	1	3	1	5	1	3	1	4	1	2	1	2	1	2	1	3	1	4
1	4	1	3	1	4	1	5	1	2	1	4.78571	1	3	1	2	1	3	1	4	1	3	1	3	1	4	1	2	1	4	1	3	1	3
1	5	1	5	1	5	1	3	1	2	1	3.4359	1	4	1	1	1	4	1	5	1	5	1	4	1	3	1	2	1	3	1	3	1	5
1	2	1	2	1	2	1	2	1	2	1	3.03497	1	1	1	2	1	2	1	1	1	1	1	1	1	1	1	2	1	2	1	4	1	5
1	4	1	4	1	5	1	5	1	5	1	2.85714	1	4	1	4	1	4	1	4	1	3	1	4	1	4	1	4	1	4	1	3	1	3
1	5	1	4	1	5	1	5	1	3	1	4	1	4	1	2	1	2	1	5	1	4	1	6	1	3	1	5	1	5	1	4	1	5
1	5	1	5	1	5	1	5	1	5	1	3.22222	1	4	1	3	1	5	1	5	1	5	1	5	1	2	1	5	1	5	1	5	1	5
1	3	1	4	1	3	1	4	1	3	1	2.5	1	3	1	4	1	3	1	4	1	5	1	4	1	4	1	4	1	4	1	4	1	5
1	4	1	4	1	5	1	5	1	5	1	4.92857	1	4	1	5	1	4	1	5	1	5	1	5	1	5	1	5	1	4	1	5	1	5
1	4	1	5	1	5	1	6	1	5	1	2.77778	1	3	1	4	1	5	1	4	1	5	1	5	1	4	1	3	1	3	1	4	1	5
1	5	1	5	1	5	1	5	1	5	1	2.88889	1	1	1	3	1	1	1	4	1	5	1	5	1	4	1	4	1	3	1	5	1	4
1	5	1	5	1	5	1	5	1	5	1	2.88889	1	5	1	2	1	2	1	5	1	5	1	5	1	5	1	5	1	5	1	6	1	4
1	5	1	5	1	5	1	5	1	5	1	2.35714	1	2	1	3	1	4	1	5	1	5	1	5	1	4	1	5	1	5	1	5	1	5
1	5	1	5	1	4	1	5	1	4	1	4	1	3	1	3	1	4	1	4	1	5	1	5	1	5	1	3	1	4	1	5	1	5
1	5	1	5	1	4	1	4	1	5	1	4.78621	1	4	1	2	1	4	1	4	1	5	1	4	1	4	1	5	1	5	1	3	1	4
1	5	1	5	1	5	1	5	1	5	1	3.6	1	2	1	3	1	4	1	4	1	5	1	4	1	5	1	4	1	4	1	4	1	5
1	5	1	5	1	5	1	5	1	5	1	3.9434	1	2	1	4	1	2	1	5	1	5	1	5	1	5	1	5	1	5	1	4	1	5
1	3	1	3	1	4	1	4	1	4	1	2.92857	1	2	1	3	1	3	1	4	1	4	1	4	1	4	1	4	1	4	1	4	1	3
1	5	1	6	1	6	1	6	1	6	1	4.36364	1	3	1	3	1	3	1	6	1	6	1	5	1	5	1	5	1	4	1	5	1	5
1	2	1	2	1	4	1	3	1	2	1	3	1	2	1	2	1	2	1	4	1	3	1	4	1	3	1	3	1	3	1	4	1	3
1	5	1	5	1	5	1	5	1	5	1	3.66667	1	5	1	1	1	4	1	5	1	3	1	5	1	5	1	3	1	3	1	5	1	4
1	4	1	4	1	3	1	4	1	4	1	4.78621	1	6	1	4	1	3	1	3	1	4	1	4	1	4	1	4	1	3	1	3	1	4
1	4	1	4	1	4	1	4	1	3	1	2.87586	1	4	1	3	1	4	1	4	1	4	1	4	1	4	1	5	1	5	1	4	1	4
1	5	1	4	1	4	1	4	1	4	1	5.66667	1	4	1	4	1	4	1	3	1	4	1	5	1	4	1	3	1	4	1	4	1	4
1	5	1	5	1	3	1	5	1	3	1	3.66667	1	3	1	3	1	4	1	5	1	4	1	3	1	3	1	4	1	4	1	4	1	4
1	4	1	5	1	5	1	4	1	4	1	5.76923	1	2	1	4	1	4	1	5	1	4	1	4	1	4	1	4	1	4	1	4	1	5
1	5	1	4	1	4	1	4	1	4	1	2.5	1	3	1	2	1	2	1	4	1	4	1	4	1	4	1	4	1	4	1	5	1	4
1	5	1	5	1	4	1	5	1	4	1	2.81818	1	1	1	2	1	4	1	4	1	4	1	4	1	4	1	5	1	5	1	5	1	5
1	5	1	4	1	5	1	5	1	6	1	2.73103	1	3	1	2	1	2	1	4	1	5	1	5	1	4	1	4	1	4	1	5	1	5
1	5	1	5	1	4	1	4	1	4	1	3.71034	1	4	1	3	1	4	1	4	1	4	1	4	1	3	1	4	1	3	1	5	1	4
1	3	1	4	1	3	1	3	1	3	1	2.34	1	2	1	2	1	3	1	6	1	3	1	4	1	4	1	3	1	4	1	5	1	4
1	6	1	4	1	6	1	4	1	4	1	5.42647	1	2	1	5	1	5	1	5	1	6	1	5	1	4	1	6	1	4	1	5	1	4
1	5	1	5	1	2	1	5	1	5	1	4.96667	1	6	1	5	1	3	1	5	1	4	1	5	1	3	1	5	1	5	1	3	1	6
1	5	1	5	1	4	1	5	1	4	1	3.73333	1	3	1	3	1	4	1	5	1	4	1	5	1	5	1	5	1	5	1	5	1	5
1	4	1	5	1	3	1	4	1	4	1	3.07407	1	2	1	2	1	3	1	3	1	4	1	4	1	3	1	3	1	3	1	3	1	3
1	4	1	4	1	4	1	4	1	4	1	3.90845	1	2	1	3	1	3	1	3	1	4	1	4	1	4	1	1	1	1	1	4	1	4
1	3	1	4	1	4	1	4	1	4	1	3.11724	1	3	1	2	1	4	1	4	1	4	1	4	1	4	1	4	1	4	1	4	1	4
1	5	1	4	1	5	1	5	1	5	1	3.14754	1	3	1	4	1	4	1	5	1	5	1	5	1	4	1	4	1	3	1	5	1	5
1	5	1	3	1	5	1	5	1	5	1	2.66667	1	3	1	3	1	3	1	5	1	5	1	5	1	3	1	4	1	4	1	5	1	5
1	5	1	4	1	5	1	5	1	5	1	3.86667	1	3	1	4	1	4	1	5	1	5	1	5	1	4	1	4	1	3	1	5	1	5
1	5	1	5	1	5	1	5	1	5	1	5.28571	1	4	1	5	1	5	1	5	1	5	1	6	1	5	1	5	1	5	1	5	1	4
1	5	1	5	1	5	1	5	1	5	1	3.5	1	2	1	4	1	3	1	4	1	4	1	4	1	4	1	4	1	4	1	4	1	4
1	4	1	5	1	5	1	5	1	5	1	5	1	5	1	4	1	2	1	3	1	5	1	4	1	4	1	4	1	4	1	5	1	4
1	5	1	5	1	5	1	5	1	5	1	3.25926	1	4	1	5	1	5	1	5	1	5	1	5	1	5	1	4	1	4	1	4	1	6
1	4	1	4	1	5	1	5	1	5	1	4.71429	1	2	1	5	1	4	1	4	1	5	1	4	1	4	1	5	1	4	1	4	1	5
1	5	1	5	1	5	1	4	1	5	1	5	1	3	1	3	1	4	1	4	1	5	1	5	1	4	1	4	1	5	1	5	1	6
1	4	1	4	1	4	1	4	1	4	1	3.16667	1	3	1	4	1	4	1	4	1	4	1	4	1	4	1	4	1	3	1	5	1	5
1	5	1	4	1	5	1	5	1	5	1	4.42857	1	2	1	3	1	4	1	5	1	5	1	5	1	4	1	4	1	3	1	5	1	5
1	5	1	4	1	5	1	5	1	5	1	2.90909	1	2	1	3	1	4	1	5	1	5	1	4	1	4	1	4	1	4	1	5	1	5
1	5	1	5	1	5	1	5	1	2	1	2.45455	1	1	1	4	1	2	1	5	1	3	1	5	1	5	1	5	1	5	1	3	1	2
1	4	1	4	1	4	1	4	1	4	1	3.32143	1	4	1	4	1	4	1	4	1	4	1	4	1	4	1	4	1	4	1	4	1	5
1	5	1	4	1	5	1	5	1	5	1	3.92593	1	4	1	4	1	4	1	5	1	5	1	5	1	4	1	4	1	4	1	5	1	5
1	5	1	5	1	3	1	3	1	3	1	4.5	1	3	1	5	1	5	1	4	1	5	1	5	1	5	1	5	1	5	1	4	1	5
1	4	1	4	1	4	1	4	1	4	1	3.78571	1	4	1	5	1	4	1	4	1	4	1	5	1	5	1	2	1	3	1	4	1	4
1	2	1	2	1	3	1	3	1	3	1	1.55556	1	1	1	1	1	2	1	4	1	3	1	3	1	3	1	2	1	3	1	3	1	4
1	4	1	4	1	4	1	4	1	4	1	4.22222	1	5	1	4	1	4	1	4	1	4	1	4	1	3	1	3	1	3	1	4	1	4
1	5	1	4	1	4	1	5	1	5	1	4.92857	1	5	1	4	1	4	1	5	1	5	1	5	1	5	1	5	1	5	1	5	1	5
1	5	1	5	1	5	1	5	1	5	1	5.13333	1	4	1	4	1	3	1	5	1	5	1	5	1	5	1	5	1	5	1	5	1	5
1	4	1	5	1	5	1	5	1	5	1	4.90909	1	3	1	4	1	5	1	5	1	5	1	5	1	5	1	5	1	5	1	5	1	6
1	5	1	5	1	5	1	5	1	5	1	3.2	1	3	1	3	1	2	1	5	1	5	1	4	1	4	1	5	1	5	1	5	1	4
1	4	1	5	1	3	1	4	1	2	1	4.45455	1	1	1	2	1	2	1	5	1	4	1	4	1	4	1	2	1	2	1	2	1	4
1	4	1	3	1	3	1	4	1	3	1	4.63636	1	2	1	4	1	4	1	4	1	4	1	5	1	5	1	3	1	3	1	3	1	4
1	5	1	4	1	3	1	4	1	4	1	3.63333	1	2	1	3	1	4	1	3	1	4	1	5	1	4	1	3	1	3	1	4	1	5
1	5	1	5	1	3	1	3	1	2	1	3.54545	1	2	1	3	1	3	1	5	1	3	1	4	1	5	1	3	1	2	1	2	1	4
1	4	1	4	1	4	1	3	1	3	1	3.73333	1	4	1	3	1	3	1	3	1	4	1	4	1	4	1	3	1	3	1	4	1	3
1	5	1	4	1	5	1	5	1	4	1	4.17483	1	2	1	3	1	3	1	4	1	4	1	4	1	4	1	4	1	4	1	4	1	4
1	5	1	5	1	4	1	4	1	3	1	4	1	3	1	3	1	3	1	4	1	3	1	3	1	5	1	4	1	3	1	4	1	4
1	5	1	5	1	4	1	4	1	3	1	3.14286	1	4	1	4	1	4	1	4	1	4	1	5	1	5	1	4	1	4	1	4	1	5
1	6	1	6	1	5	1	5	1	4	1	2.3	1	3	1	4	1	3	1	5	1	5	1	5	1	4	1	4	1	4	1	5	1	5
1	5	1	4	1	5	1	5	1	4	1	2.55556	1	5	1	4	1	3	1	3	1	4	1	4	1	4	1	3	1	3	1	5	1	4
1	5	1	5	1	5	1	5	1	5	1	3.33333	1	4	1	4	1	5	1	5	1	5	1	5	1	5	1	5	1	4	1	5	1	5
1	4	1	3	1	4	1	4	1	4	1	1.66667	1	4	1	2	1	3	1	4	1	3	1	4	1	4	1	3	1	3	1	4	1	5
1	6	1	5	1	6	1	6	1	5	1	4.08	1	2	1	2	1	4	1	5	1	5	1	4	1	2	1	2	1	1	1	5	1	4
1	5	1	5	1	5	1	5	1	5	1	3.4069	1	5	1	4	1	4	1	1	1	5	1	5	1	5	1	4	1	4	1	5	1	5
1	4	1	4	1	4	1	4	1	4	1	4.14286	1	3	1	3	1	4	1	4	1	4	1	4	1	4	1	4	1	4	1	4	1	5
1	5	1	5	1	4	1	4	1	5	1	3.7561	1	2	1	4	1	4	1	4	1	3	1	3	1	4	1	3	1	4	1	4	1	5
1	4	1	4	1	4	1	4	1	4	1	4.36364	1	3	1	4	1	3	1	4	1	3	1	4	1	4	1	3	1	4	1	4	1	4
1	5	1	4	1	5	1	5	1	4	1	4.66667	1	2	1	5	1	4	1	5	1	5	1	5	1	5	1	5	1	5	1	5	1	5
1	6	1	5	1	2	1	2	1	1	1	4.12414	1	2	1	3	1	2	1	4	1	5	1	4	1	3	1	3	1	5	1	2	1	5
1	5	1	6	1	5	1	4	1	4	1	4.20567	1	4	1	4	1	4	1	5	1	5	1	4	1	4	1	4	1	4	1	5	1	5
1	4	1	4	1	5	1	5	1	5	1	2.11111	1	3	1	3	1	5	1	4	1	3	1	3	1	3	1	3	1	4	1	4	1	4
1	3	1	3	1	4	1	4	1	3	1	4.57143	1	2	1	3	1	3	1	4	1	3	1	3	1	4	1	2	1	2	1	4	1	5
1	4	1	4	1	3	1	3	1	1	1	4	1	1	1	2	1	3	1	5	1	5	1	4	1	2	1	4	1	6	1	4	1	3
1	5	1	4	1	6	1	6	1	6	1	3.48148	1	2	1	3	1	4	1	4	1	5	1	5	1	5	1	6	1	5	1	5	1	4
1	5	1	5	1	4	1	3	1	3	1	2.29032	1	4	1	2	1	4	1	4	1	3	1	4	1	4	1	3	1	3	1	3	1	4
1	5	1	4	1	5	1	5	1	5	1	4.92857	1	2	1	5	1	3	1	5	1	4	1	4	1	4	1	4	1	4	1	4	1	5
1	5	1	5	1	4	1	4	1	4	1	4	1	4	1	4	1	3	1	5	1	5	1	5	1	5	1	3	1	3	1	3	1	4
1	6	1	6	1	6	1	4	1	3	1	5.30345	1	2	1	3	1	5	1	6	1	6	1	6	1	6	1	5	1	5	1	4	1	4
1	5	1	5	1	4	1	4	1	4	1	4	1	4	1	4	1	4	1	4	1	4	1	4	1	4	1	3	1	3	1	4	1	5
1	5	1	4	1	4	1	4	1	3	1	4.11111	1	4	1	3	1	2	1	5	1	4	1	4	1	4	1	4	1	3	1	3	1	5
1	5	1	5	1	4	1	4	1	4	1	4.14815	1	5	1	3	1	5	1	5	1	4	1	4	1	4	1	5	1	3	1	5	1	4
1	5	1	5	1	2	1	2	1	2	1	1.45455	1	1	1	2	1	1	1	5	1	2	1	2	1	2	1	2	1	3	1	2	1	5
1	5	1	5	1	5	1	5	1	5	1	4.11111	1	5	1	2	1	4	1	5	1	5	1	4	1	4	1	3	1	4	1	4	1	2
1	5	1	5	1	5	1	5	1	5	1	3.25	1	4	1	4	1	5	1	4	1	4	1	4	1	4	1	4	1	2	1	4	1	4
1	4	1	5	1	5	1	5	1	5	1	3.33333	1	3	1	3	1	4	1	4	1	5	1	3	1	3	1	4	1	3	1	5	1	4
1	6	1	6	1	5	1	5	1	4	1	4.5	1	5	1	5	1	5	1	5	1	6	1	5	1	5	1	4	1	4	1	5	1	5
1	5	1	5	1	5	1	5	1	5	1	2	1	2	1	4	1	4	1	5	1	4	1	5	1	5	1	4	1	4	1	4	1	5
1	5	1	5	1	5	1	5	1	5	1	3.63636	1	6	1	4	1	4	1	4	1	4	1	4	1	4	1	3	1	4	1	5	1	4
1	5	1	5	1	5	1	5	1	5	1	4.2	1	3	1	4	1	5	1	5	1	4	1	4	1	4	1	4	1	4	1	4	1	4
1	6	1	6	1	4	1	4	1	4	1	4.81818	1	3	1	3	1	3	1	5	1	5	1	4	1	4	1	4	1	4	1	5	1	5
1	4	1	4	1	4	1	4	1	3	1	3.91034	1	2	1	3	1	3	1	4	1	5	1	5	1	4	1	4	1	3	1	4	1	4
1	3	1	3	1	1	1	1	1	1	1	4.72727	1	3	1	1	1	2	1	4	1	1	1	1	1	1	1	4	1	3	1	1	1	3
1	5	1	5	1	5	1	5	1	5	1	3.62069	1	2	1	2	1	2	1	4	1	5	1	5	1	5	1	2	1	2	1	4	1	4
1	3	1	3	1	2	1	3	1	2	1	2.27273	1	2	1	3	1	2	1	3	1	3	1	3	1	3	1	2	1	3	1	4	1	4
1	4	1	4	1	4	1	4	1	4	1	4.86667	1	1	1	4	1	4	1	4	1	4	1	4	1	4	1	5	1	5	1	4	1	4
1	6	1	5	1	5	1	5	1	5	1	4.35714	1	6	1	5	1	5	1	5	1	5	1	5	1	5	1	2	1	2	1	5	1	6
1	4	1	4	1	4	1	4	1	4	1	4.06667	1	2	1	4	1	3	1	2	1	4	1	4	1	4	1	2	1	2	1	3	1	3
1	5	1	5	1	3	1	3	1	3	1	4	1	4	1	4	1	4	1	5	1	5	1	5	1	5	1	4	1	4	1	4	1	5
1	5	1	5	1	4	1	5	1	4	1	4	1	4	1	4	1	5	1	4	1	5	1	5	1	4	1	5	1	5	1	5	1	4
1	5	1	3	1	5	1	5	1	3	1	4.70588	1	4	1	4	1	4	1	5	1	5	1	4	1	3	1	4	1	5	1	5	1	5
1	5	1	6	1	6	1	5	1	5	1	3.92	1	3	1	4	1	4	1	5	1	5	1	6	1	4	1	5	1	4	1	5	1	5
1	5	1	5	1	6	1	5	1	4	1	4	1	3	1	4	1	5	1	4	1	4	1	5	1	6	1	3	1	2	1	5	1	5
1	4	1	3	1	4	1	3	1	2	1	3.5931	1	2	1	3	1	3	1	5	1	4	1	3	1	3	1	2	1	3	1	4	1	4
1	4	1	4	1	4	1	5	1	4	1	3.73333	1	4	1	3	1	3	1	3	1	4	1	5	1	3	1	4	1	4	1	4	1	4
1	3	1	3	1	3	1	3	1	4	1	3.75	1	3	1	3	1	3	1	4	1	4	1	3	1	3	1	3	1	3	1	5	1	3
1	5	1	5	1	6	1	5	1	5	1	4.42857	1	3	1	4	1	3	1	4	1	5	1	5	1	5	1	5	1	4	1	5	1	5
1	6	1	6	1	6	1	5	1	6	1	4.85185	1	4	1	5	1	4	1	4	1	5	1	5	1	5	1	4	1	5	1	6	1	4
1	5	1	3	1	5	1	5	1	5	1	5	1	4	1	4	1	4	1	4	1	5	1	5	1	5	1	3	1	3	1	5	1	5
1	4	1	5	1	4	1	4	1	3	1	4.5	1	2	1	2	1	4	1	5	1	5	1	5	1	5	1	2	1	2	1	4	1	3
1	6	1	6	1	4	1	3	1	3	1	4.9	1	4	1	4	1	5	1	5	1	5	1	5	1	5	1	3	1	3	1	3	1	4
1	5	1	5	1	4	1	3	1	3	1	4.2963	1	4	1	2	1	2	1	4	1	4	1	4	1	4	1	4	1	5	1	4	1	5
1	4	1	4	1	3	1	2	1	4	1	3.27273	1	3	1	2	1	2	1	4	1	4	1	3	1	4	1	3	1	3	1	3	1	4
1	5	1	5	1	4	1	4	1	5	1	3.78571	1	3	1	4	1	3	1	5	1	4	1	5	1	5	1	4	1	3	1	4	1	5
1	4	1	4	1	4	1	5	1	5	1	3.36364	1	3	1	3	1	3	1	4	1	5	1	4	1	4	1	4	1	4	1	4	1	4
1	3	1	3	1	4	1	4	1	4	1	3.33333	1	3	1	3	1	4	1	4	1	4	1	4	1	4	1	3	1	3	1	3	1	3
1	4	1	4	1	4	1	4	1	4	1	1.42857	1	3	1	2	1	2	1	5	1	5	1	5	1	5	1	4	1	4	1	4	1	4
1	4	1	3	1	4	1	4	1	1	1	2.5	1	2	1	2	1	2	1	4	1	4	1	3	1	3	1	2	1	2	1	3	1	4
1	5	1	5	1	5	1	5	1	5	1	3	1	5	1	5	1	3	1	5	1	5	1	5	1	5	1	5	1	5	1	5	1	4
1	5	1	5	1	5	1	4	1	4	1	4.09091	1	4	1	3	1	4	1	4	1	4	1	4	1	4	1	4	1	4	1	5	1	5
1	2	1	3	1	2	1	2	1	2	1	3.36364	1	1	1	2	1	2	1	5	1	4	1	3	1	4	1	3	1	3	1	3	1	5
1	4	1	4	1	4	1	3	1	4	1	3	1	3	1	4	1	2	1	5	1	4	1	3	1	3	1	4	1	4	1	3	1	3
1	5	1	5	1	5	1	5	1	5	1	3.85714	1	4	1	5	1	3	1	5	1	5	1	5	1	5	1	3	1	3	1	5	1	4
1	5	1	5	1	5	1	2	1	4	1	5	1	2	1	3	1	3	1	5	1	3	1	4	1	4	1	5	1	5	1	4	1	6
1	4	1	4	1	4	1	3	1	3	1	4.5	1	3	1	4	1	4	1	5	1	3	1	3	1	3	1	4	1	3	1	4	1	4
1	4	1	5	1	4	1	4	1	4	1	4	1	1	1	3	1	4	1	5	1	4	1	4	1	4	1	4	1	4	1	4	1	5
1	4	1	5	1	4	1	4	1	4	1	3.72727	1	5	1	3	1	3	1	3	1	4	1	4	1	4	1	3	1	3	1	5	1	4
1	4	1	4	1	5	1	5	1	5	1	4.35714	1	4	1	1	1	3	1	4	1	4	1	4	1	4	1	5	1	5	1	4	1	3
1	5	1	5	1	4	1	4	1	4	1	5.69231	1	4	1	5	1	5	1	5	1	5	1	5	1	5	1	4	1	4	1	4	1	4
1	5	1	5	1	5	1	4	1	5	1	3.13793	1	1	1	3	1	3	1	4	1	3	1	4	1	3	1	4	1	5	1	4	1	4
1	5	1	5	1	3	1	3	1	3	1	2	1	2	1	2	1	3	1	4	1	4	1	4	1	4	1	4	1	3	1	4	1	4
1	5	1	4	1	4	1	4	1	4	1	3.33333	1	3	1	2	1	3	1	4	1	4	1	4	1	4	1	3	1	4	1	5	1	4
1	5	1	5	1	5	1	5	1	5	1	3.27273	1	3	1	4	1	3	1	5	1	4	1	5	1	5	1	5	1	5	1	5	1	5
1	5	1	6	1	5	1	5	1	5	1	3.75	1	5	1	4	1	5	1	5	1	5	1	5	1	5	1	3	1	3	1	5	1	5
1	5	1	2	1	3	1	3	1	2	1	3.75	1	1	1	2	1	2	1	1	1	4	1	4	1	2	1	3	1	3	1	5	1	4
1	4	1	4	1	3	1	4	1	4	1	5	1	4	1	5	1	4	1	4	1	3	1	4	1	4	1	3	1	3	1	3	1	5
1	3	1	3	1	3	1	3	1	3	1	3.875	1	2	1	4	1	4	1	3	1	3	1	3	1	3	1	4	1	3	1	5	1	6
1	5	1	5	1	5	1	5	1	5	1	3.33333	1	4	1	3	1	3	1	3	1	5	1	6	1	5	1	4	1	3	1	3	1	5
1	5	1	3	1	4	1	4	1	4	1	4.92857	1	3	1	4	1	4	1	2	1	4	1	4	1	4	1	3	1	3	1	4	1	4
1	6	1	5	1	5	1	5	1	5	1	3.53333	1	5	1	4	1	3	1	4	1	5	1	5	1	5	1	4	1	4	1	5	1	4
1	5	1	4	1	5	1	5	1	5	1	2.33333	1	3	1	3	1	3	1	5	1	5	1	5	1	5	1	2	1	4	1	5	1	6
1	5	1	5	1	5	1	5	1	5	1	4	1	4	1	3	1	4	1	4	1	4	1	4	1	4	1	3	1	3	1	5	1	4
1	5	1	5	1	6	1	6	1	6	1	5.20879	1	2	1	5	1	4	1	5	1	6	1	6	1	5	1	5	1	5	1	6	1	6
1	4	1	4	1	5	1	5	1	5	1	5	1	4	1	5	1	5	1	4	1	4	1	4	1	4	1	5	1	5	1	5	1	5
1	5	1	5	1	5	1	3	1	2	1	2.44828	1	1	1	3	1	2	1	5	1	5	1	5	1	1	1	4	1	4	1	3	1	3
1	5	1	5	1	5	1	5	1	5	1	2.44	1	2	1	2	1	1	1	5	1	5	1	5	1	5	1	5	1	5	1	5	1	2
1	5	1	5	1	4	1	4	1	4	1	3.3	1	4	1	3	1	3	1	5	1	5	1	5	1	5	1	5	1	5	1	5	1	5
1	4	1	4	1	5	1	5	1	5	1	3.81818	1	3	1	4	1	3	1	4	1	4	1	4	1	4	1	3	1	3	1	4	1	4
1	5	1	4	1	5	1	5	1	5	1	4.57143	1	4	1	4	1	4	1	5	1	5	1	5	1	5	1	5	1	5	1	5	1	5
1	4	1	4	1	4	1	4	1	4	1	4.22069	1	3	1	2	1	4	1	4	1	4	1	4	1	4	1	4	1	4	1	4	1	4
1	5	1	5	1	5	1	5	1	5	1	4	1	2	1	3	1	4	1	5	1	5	1	5	1	4	1	3	1	3	1	4	1	4
2	4	4	4	3	5	3	5	3	4	2	3	2	3	2	1	2	2	3	5	3	6	3	6	3	5	2	3	2	3	2	2	2	3
2	6	4	6	3	5	3	5	3	5	2	4	2	4	2	2	2	4	3	5	3	5	3	5	3	5	2	3	2	4	2	5	2	5
2	6	4	6	3	5	3	5	3	5	2	3	2	1	2	2	2	2	3	4	3	4	3	4	3	3	2	3	2	3	2	2	2	3
2	6	4	3	3	5	3	5	3	4	2	4	2	2	2	2	2	4	3	5	3	4	3	5	3	5	2	4	2	4	2	5	2	4
2	6	4	4	3	4	3	4	3	4	2	4	2	4	2	2	2	4	3	5	3	5	3	5	3	5	2	3	2	3	2	5	2	5
2	4	4	6	3	5	3	5	3	5	2	3	2	3	2	3	2	3	3	5	3	5	3	5	3	5	2	4	2	4	2	4	2	5
2	5	4	5	3	5	3	5	3	5	2	3	2	3	2	3	2	3	3	5	3	5	3	5	3	4	2	4	2	5	2	4	2	4
2	6	4	6	3	5	3	5	3	5	2	4	2	2	2	4	2	4	3	5	3	6	3	5	3	5	2	5	2	4	2	6	2	5
2	6	4	5	3	5	3	5	3	5	2	5	2	3	2	4	2	4	3	5	3	3	3	5	3	2	2	5	2	2	2	5	2	5
2	5	4	4	3	5	3	5	3	5	2	4	2	6	2	4	2	4	3	5	3	5	3	5	3	5	2	5	2	5	2	5	2	5
2	4	4	5	3	6	3	6	3	6	2	3	2	3	2	4	2	3	3	6	3	6	3	6	3	5	2	3	2	4	2	3	2	4
2	6	4	4	3	3	3	3	3	3	2	5	2	3	2	4	2	5	3	3	3	3	3	3	3	3	2	6	2	5	2	5	2	5
2	6	4	4	3	5	3	5	3	5	2	4	2	4	2	4	2	5	3	5	3	5	3	5	3	5	2	5	2	4	2	5	2	5
2	5	4	4	3	5	3	5	3	5	2	5	2	5	2	4	2	5	3	5	3	5	3	5	3	5	2	4	2	4	2	5	2	5
2	6	4	4	3	5	3	5	3	5	2	4	2	2	2	4	2	4	3	5	3	5	3	5	3	5	2	4	2	1	2	4	2	5
2	5	4	5	3	5	3	5	3	5	2	5	2	5	2	4	2	4	3	5	3	5	3	5	3	5	2	5	2	2	2	5	2	5
2	6	4	5	3	5	3	5	3	5	2	4	2	3	2	4	2	4	3	5	3	5	3	5	3	5	2	6	2	5	2	4	2	5
2	3	4	5	3	4	3	4	3	3	2	5	2	5	2	4	2	4	3	4	3	4	3	4	3	2	2	5	2	4	2	5	2	6
2	5	4	5	3	5	3	3	3	3	2	5	2	5	2	5	2	5	3	4	3	5	3	5	3	3	2	5	2	5	2	5	2	5
2	6	4	3	3	4	3	4	3	4	2	5	2	3	2	5	2	5	3	3	3	3	3	4	3	3	2	4	2	3	2	5	2	6
2	6	4	2	3	5	3	5	3	5	2	4	2	5	2	5	2	5	3	5	3	5	3	5	3	5	2	6	2	2	2	6	2	6
2	6	4	4	3	5	3	5	3	5	2	6	2	5	2	5	2	6	3	5	3	5	3	5	3	5	2	6	2	6	2	6	2	5
2	6	4	1	3	6	3	5	3	5	2	5	2	3	2	5	2	4	3	5	3	6	3	5	3	4	2	4	2	3	2	5	2	6
2	6	4	4	3	4	3	4	3	4	2	5	2	4	2	5	2	5	3	4	3	4	3	4	3	3	2	3	2	5	2	4	2	5
2	6	4	3	3	5	3	5	3	5	2	5	2	4	2	5	2	4	3	6	3	5	3	5	3	5	2	4	2	4	2	4	2	5
2	5	4	4	3	5	3	5	3	5	2	4	2	3	2	3	2	4	3	5	3	5	3	5	3	5	2	4	2	2	2	4	2	5
2	5	4	4	3	6	3	3	3	5	2	3	2	3	2	3	2	4	3	6	3	5	3	5	3	5	2	5	2	2	2	4	2	5
2	6	4	4	3	4	3	4	3	4	2	6	2	4	2	4	2	5	3	4	3	4	3	4	3	4	2	5	2	3	2	4	2	5
3	6	4	5	3	4	3	4	3	4							3	5	3	4	3	4	3	4	3	4
3	5	4	5	3	4	3	4	3	4							3	3	3	5	3	4	3	4	3	4
3	3	4	5	3	3	3	4	3	4							3	4	3	4	3	4	3	4	3	4
3	5	4	4	3	4	3	3	3	4							3	4	3	5	3	5	3	5	3	5
3	4	4	4	3	4	3	3	3	4							3	4	3	3	3	5	3	4	3	3
3	5	4	5	3	5	3	5	3	5							3	5	3	4	3	5	3	5	3	4
3	4	4	4	3	5	3	5	3	5							3	4	3	6	3	3	3	5	3	2
3	5	4	5	3	5	3	5	3	5							3	5	3	5	3	5	3	5	3	5
3	6	4	4	3	5	3	5	3	5							3	4	3	5	3	5	3	5	3	5
3	5	4	6	3	3	3	3	3	4							3	4	3	4	3	4	3	4	3	4
3	6	4	5	3	3	3	4	3	2							3	6	3	4	3	2	3	3	3	3
3	3	4	3	3	5	3	5	3	5							3	3	3	5	3	5	3	5	3	5
3	6	4	3	3	5	3	5	3	5							3	6	3	5	3	5	3	5	3	5
3	5	4	4	3	5	3	4	3	4							3	4	3	4	3	5	3	5	3	3
3	4	4	4	3	3	3	4	3	4							3	4	3	4	3	4	3	4	3	4
3	5	4	4	3	4	3	4	3	4							3	4	3	4	3	4	3	4	3	4
3	6	4	5	3	4	3	4	3	4							3	4	3	3	3	4	3	4	3	4
3	5	4	5	3	4	3	3	3	5							3	4	3	3	3	5	3	4	3	4
3	5	4	3	3	6	3	5	3	5							3	4	3	5	3	5	3	5	3	4
3	3	4	4	3	5	3	5	3	5							3	3	3	5	3	5	3	5	3	5
3	6	4	5	3	5	3	5	3	5							3	5	3	6	3	5	3	5	3	4
3	6	4	5	3	4	3	3	3	5							3	5	3	5	3	5	3	5	3	5
3	6	4	4	3	5	3	5	3	5							3	5	3	6	3	5	3	5	3	5
3	4	4	5	3	5	3	5	3	5							3	3	3	4	3	5	3	5	3	5
3	5	4	4	3	5	3	4	3	4							3	4	3	5	3	4	3	5	3	3
3	5	4	4	3	5	3	5	3	5							3	5	3	5	3	3	3	5	3	5
3	5	4	5	3	5	3	5	3	5							3	5	3	5	3	4	3	5	3	5
3	5	4	5	3	5	3	5	3	5							3	5	3	5	3	5	3	5	3	5
3	3	4	3	3	4	3	4	3	4							3	4	3	4	3	4	3	4	3	4
3	5	4	4	3	5	3	5	3	5							3	5	3	5	3	5	3	5	3	5
3	4	4	5	3	4	3	4	3	4							3	4	3	4	3	4	3	4	3	4
3	5	4	5	3	5	3	5	3	5							3	3	3	5	3	5	3	5	3	4
3	5	4	4	3	5	3	5	3	5							3	5	3	5	3	5	3	5	3	4
3	6	4	4	3	6	3	6	3	6							3	4	3	5	3	5	3	5	3	5
3	6	4	5	3	5	3	5	3	5							3	5	3	5	3	5	3	5	3	5
3	4	4	4													3	4
3	4	4	2													3	5
3	3	4	4													3	3
3	4	4	3													3	4
3	5	4	3													3	5
3	5	4	5													3	5
3	6															3	4
3	3															3	4
3	4															3	4
3	4															3	4
3	4															3	4
3	5															3	5
3	5															3	4
3	5															3	5
3	5															3	4
3	5															3	5
3	5															3	5
3	6															3	4
3	5															3	5
3	5															3	5
3	5															3	5
3	4															3	4
3	6															3	6
3	4															3	3
3	5															3	4
3	5															3	4
3	5															3	5
3	5															3	4
4	4
4	6
4	6
4	3
4	5
4	6
4	5
4	6
4	6
4	5
4	5
4	5
4	5
4	4
4	4
4	5
4	6
4	5
4	5
4	3
4	1
4	4
4	1
4	4
4	4
4	6
4	4
4	4
4	6
4	5
4	6
4	5
4	3
4	5
4	4
4	5
4	4
4	6
4	5
4	3
4	3
4	4
4	2
4	5
4	5
4	5
4	4
4	5
4	6
4	5
4	5
4	5
4	4
4	4
4	5
4	4
4	4
4	4
4	5
4	5
4	4
4	4
4	5
4	4
4	2
4	4
4	4
4	4
4	5
